# Supplementary material for: The Neuromusculoskeletal Modeling Pipeline: MATLAB-based Model Personalization and Treatment Optimization Functionality for OpenSim
Source: bioRxiv. 2025 Feb 28:2024.10.30.620965. Preprint. [Version 3] doi: 10.1101/2024.10.30.620965 (PMC11601422; doi:10.1101/2024.10.30.620965)
Supplement: Supplement 1 [file media-1.zip]

Archive with 114 entries (106 files):
- SupplementaryMaterial/
- __MACOSX/._SupplementaryMaterial
- SupplementaryMaterial/VO/
- __MACOSX/SupplementaryMaterial/._VO
- SupplementaryMaterial/.DS_Store
- __MACOSX/SupplementaryMaterial/._.DS_Store
- SupplementaryMaterial/DO/
- __MACOSX/SupplementaryMaterial/._DO
- SupplementaryMaterial/NCP/
- __MACOSX/SupplementaryMaterial/._NCP
- SupplementaryMaterial/JMP/
- __MACOSX/SupplementaryMaterial/._JMP
- SupplementaryMaterial/Table S2. Constraint Terms.pdf
- __MACOSX/SupplementaryMaterial/._Table S2. Constraint Terms.pdf
- SupplementaryMaterial/GCP/
- __MACOSX/SupplementaryMaterial/._GCP
- SupplementaryMaterial/Table S1. Cost Terms.pdf
- __MACOSX/SupplementaryMaterial/._Table S1. Cost Terms.pdf
- SupplementaryMaterial/MTP/
- __MACOSX/SupplementaryMaterial/._MTP
- SupplementaryMaterial/TO/
- __MACOSX/SupplementaryMaterial/._TO
- SupplementaryMaterial/VO/activations.png
- __MACOSX/SupplementaryMaterial/VO/._activations.png
- SupplementaryMaterial/VO/jointVelocities.png
- __MACOSX/SupplementaryMaterial/VO/._jointVelocities.png
- SupplementaryMaterial/VO/torqueControls.png
- __MACOSX/SupplementaryMaterial/VO/._torqueControls.png
- SupplementaryMaterial/VO/jointLoads.png
- __MACOSX/SupplementaryMaterial/VO/._jointLoads.png
- SupplementaryMaterial/VO/jointAngles.png
- __MACOSX/SupplementaryMaterial/VO/._jointAngles.png
- SupplementaryMaterial/VO/foot2GroundReactions.png
- __MACOSX/SupplementaryMaterial/VO/._foot2GroundReactions.png
- SupplementaryMaterial/VO/foot1GroundReactions.png
- __MACOSX/SupplementaryMaterial/VO/._foot1GroundReactions.png
- SupplementaryMaterial/VO/synergyControls.png
- __MACOSX/SupplementaryMaterial/VO/._synergyControls.png
- SupplementaryMaterial/DO/muscleActivations.png
- __MACOSX/SupplementaryMaterial/DO/._muscleActivations.png
- SupplementaryMaterial/DO/jointVelocities.png
- __MACOSX/SupplementaryMaterial/DO/._jointVelocities.png
- SupplementaryMaterial/DO/torqueControls.png
- __MACOSX/SupplementaryMaterial/DO/._torqueControls.png
- SupplementaryMaterial/DO/jointLoads.png
- __MACOSX/SupplementaryMaterial/DO/._jointLoads.png
- SupplementaryMaterial/DO/jointAngles.png
- __MACOSX/SupplementaryMaterial/DO/._jointAngles.png
- SupplementaryMaterial/DO/foot1GroundReactions.png
- __MACOSX/SupplementaryMaterial/DO/._foot1GroundReactions.png
- SupplementaryMaterial/DO/synergyControls.png
- __MACOSX/SupplementaryMaterial/DO/._synergyControls.png
- SupplementaryMaterial/DO/foot2GroundReactionsa.png
- __MACOSX/SupplementaryMaterial/DO/._foot2GroundReactionsa.png
- SupplementaryMaterial/NCP/activations.png
- __MACOSX/SupplementaryMaterial/NCP/._activations.png
- SupplementaryMaterial/NCP/VAF.png
- __MACOSX/SupplementaryMaterial/NCP/._VAF.png
- SupplementaryMaterial/NCP/jointMoments.png
- __MACOSX/SupplementaryMaterial/NCP/._jointMoments.png
- SupplementaryMaterial/JMP/markerErrors.png
- __MACOSX/SupplementaryMaterial/JMP/._markerErrors.png
- SupplementaryMaterial/GCP/stiffnessCoefficients.png
- __MACOSX/SupplementaryMaterial/GCP/._stiffnessCoefficients.png
- SupplementaryMaterial/GCP/foot2GroundReactions.png
- __MACOSX/SupplementaryMaterial/GCP/._foot2GroundReactions.png
- SupplementaryMaterial/GCP/foot1GroundReactions.png
- __MACOSX/SupplementaryMaterial/GCP/._foot1GroundReactions.png
- SupplementaryMaterial/GCP/foot1Kinematics.png
- __MACOSX/SupplementaryMaterial/GCP/._foot1Kinematics.png
- SupplementaryMaterial/GCP/foot2Kinematics.png
- __MACOSX/SupplementaryMaterial/GCP/._foot2Kinematics.png
- SupplementaryMaterial/MTP/rightActivation.png
- __MACOSX/SupplementaryMaterial/MTP/._rightActivation.png
- SupplementaryMaterial/MTP/leftParameters.png
- __MACOSX/SupplementaryMaterial/MTP/._leftParameters.png
- SupplementaryMaterial/MTP/leftPassiveMoment.png
- __MACOSX/SupplementaryMaterial/MTP/._leftPassiveMoment.png
- SupplementaryMaterial/MTP/leftPassiveForce.png
- __MACOSX/SupplementaryMaterial/MTP/._leftPassiveForce.png
- SupplementaryMaterial/MTP/rightPassiveMoment.png
- __MACOSX/SupplementaryMaterial/MTP/._rightPassiveMoment.png
- SupplementaryMaterial/MTP/leftActivation.png
- __MACOSX/SupplementaryMaterial/MTP/._leftActivation.png
- SupplementaryMaterial/MTP/leftMoment.png
- __MACOSX/SupplementaryMaterial/MTP/._leftMoment.png
- SupplementaryMaterial/MTP/JointMomentErrors%MaxID.pdf
- __MACOSX/SupplementaryMaterial/MTP/._JointMomentErrors%MaxID.pdf
- SupplementaryMaterial/MTP/leftFiberLength.png
- __MACOSX/SupplementaryMaterial/MTP/._leftFiberLength.png
- SupplementaryMaterial/MTP/rightMoment.png
- __MACOSX/SupplementaryMaterial/MTP/._rightMoment.png
- SupplementaryMaterial/MTP/rightPassiveForce.png
- __MACOSX/SupplementaryMaterial/MTP/._rightPassiveForce.png
- SupplementaryMaterial/MTP/rightParameters.png
- __MACOSX/SupplementaryMaterial/MTP/._rightParameters.png
- SupplementaryMaterial/MTP/rightFiberLength.png
- __MACOSX/SupplementaryMaterial/MTP/._rightFiberLength.png
- SupplementaryMaterial/TO/activations.png
- __MACOSX/SupplementaryMaterial/TO/._activations.png
- SupplementaryMaterial/TO/jointVelocities.png
- __MACOSX/SupplementaryMaterial/TO/._jointVelocities.png
- SupplementaryMaterial/TO/torqueControls.png
- __MACOSX/SupplementaryMaterial/TO/._torqueControls.png
- SupplementaryMaterial/TO/jointLoads.png
- __MACOSX/SupplementaryMaterial/TO/._jointLoads.png
- SupplementaryMaterial/TO/jointAngles.png
- __MACOSX/SupplementaryMaterial/TO/._jointAngles.png
- SupplementaryMaterial/TO/foot2GroundReactions.png
- __MACOSX/SupplementaryMaterial/TO/._foot2GroundReactions.png
- SupplementaryMaterial/TO/foot1GroundReactions.png
- __MACOSX/SupplementaryMaterial/TO/._foot1GroundReactions.png
- SupplementaryMaterial/TO/synergyControls.png
- __MACOSX/SupplementaryMaterial/TO/._synergyControls.png
